# Supplementary material for: Self-reported prevalence of hand eczema and associated factors among hair dressers of Debre Berhan City in North Eastern Ethiopia
Source: PLoS One. 2025 Nov 25;20(11):e0336974. doi: 10.1371/journal.pone.0336974 (PMC12646402; doi:10.1371/journal.pone.0336974)
Supplement: S1 Data — (XLSX) [file pone.0336974.s001.xlsx]

## Sheet: Sheet1
Code	sex	Marital status	Educational status	Family size	Knowledge	Attitude	Practice	Utlization of PPE	Hand washing frequency	Work experience	Working days per week	OHS training
1	1	4	1	2	1	3	1	2	1	1	3	2
2	1	2	3	1	2	1	2	2	1	2	1	2
3	2	2	1	3	1	3	2	1	2	1	1	1
4	1	1	2	1	2	3	2	2	1	1	2	2
5	2	2	2	2	1	3	2	2	1	2	3	2
6	2	1	3	1	2	3	2	2	2	1	1	2
7	2	1	2	1	2	2	1	1	1	2	2	1
8	1	2	4	2	1	3	2	2	1	1	1	2
9	2	1	2	1	2	3	2	2	2	2	3	2
10	2	1	3	2	1	3	2	2	1	1	1	2
11	1	2	1	1	2	2	1	2	1	1	3	1
12	2	3	2	3	2	3	2	1	2	2	2	2
13	2	1	3	1	2	3	2	2	2	1	1	2
14	2	2	2	2	2	3	1	1	1	1	1	2
15	1	1	1	1	2	2	2	2	1	1	1	1
16	2	2	2	1	2	3	1	1	2	2	3	2
17	2	2	3	2	1	3	2	2	1	1	1	2
18	2	1	1	1	2	3	2	2	1	2	2	2
19	1	1	2	3	1	3	1	1	2	1	1	1
20	1	2	3	1	2	3	2	2	1	1	3	2
21	1	2	4	1	1	3	2	1	1	2	3	2
22	2	1	2	2	2	2	2	2	2	1	1	2
23	2	2	2	1	2	3	2	2	1	1	1	1
24	1	1	1	1	2	3	1	2	2	2	2	2
25	1	1	2	1	1	2	2	1	2	1	1	2
26	2	2	2	1	2	3	2	2	1	1	1	2
27	1	1	1	2	2	3	1	2	2	1	3	2
28	1	1	2	1	2	3	2	2	2	2	1	1
29	2	2	1	3	1	3	2	1	1	1	1	2
30	1	1	2	1	2	3	2	2	1	1	2	2
31	1	3	1	1	2	2	2	2	2	2	3	2
32	1	1	2	1	2	1	1	2	1	1	1	2
33	2	2	4	2	2	2	2	1	1	2	3	1
34	1	1	3	1	2	3	2	2	2	1	1	2
35	2	1	2	3	2	3	2	2	1	1	2	2
36	2	4	3	1	1	3	2	1	1	1	1	2
37	1	1	3	1	2	3	2	2	2	2	1	1
38	2	1	1	1	2	2	2	1	1	1	3	2
39	2	2	2	2	2	1	1	2	2	1	1	2
40	1	1	1	1	2	3	2	2	1	2	2	2
41	2	1	2	3	2	3	2	2	1	1	1	1
42	1	2	2	1	2	2	2	2	2	1	3	2
43	2	1	4	1	2	1	2	1	1	2	3	2
44	1	2	2	1	2	3	2	2	1	1	3	2
45	2	1	3	2	2	3	1	1	2	1	2	2
46	2	2	1	1	2	2	2	2	2	2	1	2
47	1	1	2	1	1	3	2	1	1	2	1	1
48	2	2	3	1	2	3	2	2	1	1	3	2
49	1	3	1	3	2	3	1	2	2	1	1	2
50	2	1	2	1	2	2	2	2	1	2	2	2
51	1	2	2	1	1	3	2	2	1	1	3	2
52	2	1	3	2	2	3	2	2	2	1	1	2
53	2	1	1	1	2	2	2	1	1	1	1	1
54	2	2	2	1	2	1	1	2	1	2	3	2
55	1	1	3	1	2	3	2	2	2	1	2	2
56	1	1	4	2	2	1	2	2	1	1	1	2
57	1	2	2	1	1	2	2	1	1	2	1	2
58	1	4	1	1	2	3	2	2	2	1	3	1
59	2	1	2	3	2	1	1	1	1	1	1	2
60	1	2	3	1	2	3	2	2	2	2	2	2
61	2	1	1	2	1	3	2	1	1	1	3	2
62	2	3	2	1	2	2	2	2	1	1	3	2
63	2	1	2	1	2	3	1	2	1	1	2	2
64	1	2	3	1	1	3	2	1	2	2	1	1
65	2	1	2	1	2	3	2	1	1	2	3	2
66	1	1	1	2	2	2	2	2	1	1	1	2
67	2	1	2	1	2	3	2	2	2	2	3	2
68	2	2	4	1	1	3	1	2	2	1	1	2
69	1	1	3	3	2	3	2	1	1	1	3	2
70	2	1	1	1	2	2	2	2	1	1	2	1
71	1	1	2	2	2	1	2	2	2	2	3	2
72	2	2	2	1	2	3	2	2	1	1	3	2
73	2	1	1	1	2	2	1	1	1	1	1	2
74	1	2	4	1	2	1	2	2	2	1	1	2
75	2	1	2	1	1	3	2	2	2	2	1	1
76	2	1	3	2	2	3	2	2	1	1	2	2
77	1	3	1	1	2	2	2	2	2	1	3	2
78	2	1	2	1	2	1	1	1	1	2	1	2
79	2	2	2	1	2	3	2	2	2	1	1	2
80	1	1	3	2	1	3	2	1	1	2	3	2
81	2	1	4	1	2	2	2	2	2	1	1	1
82	1	1	1	2	2	1	2	1	1	1	1	2
83	2	2	2	1	1	3	1	2	1	1	3	2
84	2	2	3	2	2	3	2	2	2	1	2	2
85	1	2	1	1	1	2	2	1	2	2	1	2
86	2	1	2	3	1	3	2	2	1	1	3	1
87	1	1	4	1	2	1	2	2	2	1	1	2
88	2	1	3	1	1	3	1	2	1	2	3	2
89	1	1	1	2	2	2	2	1	1	1	2	2
90	2	1	2	1	2	3	2	2	1	1	1	2
91	1	3	2	1	1	1	2	2	1	2	3	1
92	2	1	1	1	2	2	2	1	1	1	3	2
93	2	2	3	2	2	3	1	2	1	1	1	2
94	1	1	2	3	1	3	2	2	1	2	3	2
95	2	1	4	1	2	2	2	1	2	1	1	1
96	2	1	2	1	2	3	2	2	1	2	2	2
97	1	2	3	1	1	1	2	2	1	2	1	2
98	2	1	2	1	2	3	1	1	1	1	2	2
99	1	1	1	2	2	3	2	2	2	2	3	1
100	1	1	2	1	1	2	2	2	2	2	1	2
101	2	2	3	1	2	3	2	1	1	2	1	2
102	1	2	2	1	2	3	2	2	2	1	3	1
103	2	1	4	2	2	1	1	1	1	1	1	2
104	2	3	1	1	1	2	2	2	2	2	2	2
105	1	1	2	1	2	3	2	1	1	1	1	2
106	2	2	3	3	2	3	2	2	1	2	3	2
107	2	1	2	1	1	2	2	1	2	2	1	1
108	1	2	1	2	2	3	2	2	1	1	1	2
109	1	1	2	1	1	1	2	2	1	2	3	2
110	1	2	3	1	2	3	2	2	2	2	2	2
111	1	1	1	1	1	2	2	1	1	1	1	1
112	1	2	2	1	2	1	2	2	1	1	1	2
113	1	1	2	2	2	3	2	2	2	2	3	2
114	2	1	1	1	2	1	1	1	1	1	1	1
115	2	3	4	1	2	2	2	1	1	1	3	2
116	1	1	2	1	1	3	2	2	1	1	1	2
117	1	2	3	1	2	2	2	2	1	2	1	2
118	2	1	1	3	1	1	1	1	1	1	3	1
119	1	1	2	1	1	3	2	2	2	1	2	2
120	2	1	3	1	2	1	2	2	1	1	1	2
121	1	2	2	2	2	2	1	2	1	2	1	1
122	1	1	3	1	1	1	2	1	1	1	1	2
123	2	1	1	1	2	3	2	2	1	1	3	2
124	1	1	2	2	2	1	1	2	1	1	2	2
125	1	1	4	1	1	2	2	1	2	2	3	1
126	2	2	2	1	2	3	2	2	1	1	3	2
127	1	1	2	3	2	3	2	2	1	1	1	2
128	2	1	1	1	1	1	2	1	2	1	1	2
129	1	2	2	1	2	2	1	2	1	2	3	1
130	1	1	3	1	2	3	2	1	1	2	1	2
131	1	2	2	2	1	1	2	2	2	1	1	2
132	2	3	1	1	2	2	2	1	1	1	1	2
133	1	2	3	1	2	3	2	1	1	2	2	1
134	1	1	2	3	2	1	2	2	2	1	3	2
135	1	1	2	1	1	3	1	2	1	1	1	2
136	2	2	4	1	2	2	2	1	1	2	3	2
137	2	1	2	1	2	3	2	2	1	1	1	1
138	1	1	3	1	1	1	2	1	1	1	1	2
139	1	4	2	2	2	3	1	1	1	1	1	2
140	2	1	2	1	1	3	2	2	1	2	3	2
141	1	1	1	1	2	1	2	2	1	1	1	1
142	2	2	2	3	2	2	2	1	1	1	2	2
143	2	1	3	1	2	3	1	2	1	1	3	2
144	1	1	1	1	1	1	2	1	1	2	1	1
145	2	3	2	2	2	3	2	1	1	1	1	2
146	1	1	3	1	2	3	2	1	1	1	3	2
147	1	2	2	1	2	2	2	2	2	2	1	2
148	2	1	4	1	1	3	2	1	1	1	3	2
149	2	1	1	1	2	1	1	2	2	1	2	1
150	1	2	2	3	2	3	2	2	1	1	3	2
151	1	1	2	1	2	1	2	2	1	1	1	2
152	2	1	3	1	2	3	1	1	2	2	1	2
153	1	1	2	1	1	1	2	2	1	1	1	1
154	2	1	1	2	2	3	2	2	1	1	1	2
155	1	2	2	1	1	2	2	2	2	1	2	2
156	1	1	3	1	2	3	1	2	1	1	1	2
157	1	2	2	1	2	3	2	2	1	2	1	1
158	1	1	1	3	1	1	2	1	2	1	3	2
159	1	3	4	1	2	3	1	2	1	1	1	2
160	1	1	2	1	2	3	2	1	1	2	1	2
161	2	2	3	2	1	1	2	1	1	1	3	2
162	1	1	1	1	2	2	2	2	2	2	2	2
163	2	1	2	1	1	3	2	2	1	1	1	1
164	1	2	3	1	2	3	1	2	1	1	1	2
165	2	1	1	1	1	1	2	2	2	1	3	2
166	2	1	2	1	2	2	2	1	1	2	1	2
167	1	1	3	3	2	3	2	2	1	1	1	2
168	2	2	2	1	2	1	1	1	1	1	1	2
169	1	1	4	1	2	3	2	1	2	2	2	2
170	1	1	2	2	1	3	2	2	1	1	1	1
171	2	2	4	1	2	2	2	2	2	1	3	2
172	2	1	2	1	2	1	1	2	2	2	1	2
173	1	3	3	1	1	3	2	2	1	1	1	2
174	2	1	1	2	2	3	2	2	2	1	1	2
175	1	1	2	1	2	1	1	1	1	2	1	1
176	1	2	3	3	1	2	2	2	2	1	2	2
177	2	1	2	1	2	3	2	1	2	1	3	2
178	1	2	3	2	2	1	2	2	1	2	3	2
179	1	1	2	1	1	3	1	2	1	1	1	2
180	2	4	1	2	2	3	2	2	2	1	1	1
181	1	1	2	1	2	1	2	1	1	2	3	2
182	2	2	3	1	1	3	2	2	1	1	1	2
183	2	1	4	2	2	3	1	1	2	2	1	2
184	1	1	2	3	2	1	2	1	1	1	2	2
185	2	3	3	1	2	3	2	2	2	1	1	2
186	1	1	1	1	1	3	2	2	2	2	3	1
187	1	3	2	2	2	2	1	2	1	1	1	2
188	1	1	3	3	2	1	2	2	2	1	1	2
189	2	1	2	1	1	3	2	1	1	2	3	2
190	1	2	3	2	2	3	2	2	1	2	1	1
191	1	1	2	1	2	1	1	2	1	1	1	2
192	1	1	1	1	2	3	2	1	1	2	2	2
193	2	2	3	1	1	3	2	2	1	2	1	2
194	2	1	4	2	2	1	2	2	1	2	1	2
195	1	1	2	3	2	3	1	2	2	1	3	1
196	2	2	3	1	1	2	2	2	1	1	1	2
197	1	1	2	1	2	3	2	1	1	2	3	2
198	1	2	1	2	2	1	2	1	1	1	2	2
199	1	3	3	1	2	3	1	2	1	1	1	2
200	1	1	2	3	1	3	2	2	1	1	1	1
201	1	2	2	1	2	1	2	1	2	2	3	2
202	2	2	4	2	2	2	1	2	2	1	1	2
203	1	1	3	1	1	2	2	2	1	2	1	2
204	2	2	2	1	2	1	2	2	2	2	1	2
205	2	1	3	2	2	3	2	2	1	2	1	2
206	1	1	1	3	1	3	1	2	1	1	2	2
207	1	1	2	1	2	1	2	2	1	2	3	2
208	1	2	3	2	2	3	2	1	2	1	1	1
209	2	1	2	1	2	3	2	2	1	1	1	2
210	2	1	3	1	1	3	1	2	2	1	1	2
211	1	2	4	1	2	1	2	2	1	2	1	2
212	2	1	1	2	2	3	2	2	1	1	1	2
213	1	3	2	3	1	2	1	1	2	1	1	2
214	1	1	2	1	2	1	2	2	1	2	3	2
215	1	1	3	2	2	3	2	1	1	1	1	2
216	1	3	2	1	1	3	2	2	2	1	1	1
217	2	1	2	2	2	1	1	2	1	2	3	2
218	2	1	1	3	2	3	2	2	1	1	2	2
219	1	2	4	1	2	3	2	2	1	2	1	2
220	2	1	2	1	1	2	2	2	2	1	1	2
221	1	2	3	2	2	1	1	1	1	1	1	2
222	1	2	1	1	2	3	2	2	2	1	3	2
223	2	1	2	1	1	3	2	1	1	2	1	1
224	2	2	3	2	2	1	2	2	1	1	1	2
225	1	1	2	1	2	3	1	2	2	2	1	2
226	1	3	2	1	1	3	2	1	1	1	3	2
227	1	1	1	2	2	3	2	2	1	1	2	2
228	2	4	4	3	2	2	2	2	1	2	1	2
229	1	1	2	1	1	3	1	1	1	1	1	2
230	1	1	3	2	2	1	2	2	2	1	3	1
231	1	2	2	1	1	3	2	2	1	2	2	2
232	2	1	3	3	2	3	1	2	2	2	1	2
233	1	2	1	2	2	3	2	1	1	2	3	2
234	2	1	2	1	1	1	2	2	2	2	1	2
235	1	2	3	2	2	2	2	2	1	1	3	2
236	2	3	2	1	2	3	1	2	1	1	1	2
237	2	1	2	3	1	3	2	1	1	2	1	2
238	1	1	1	2	2	1	2	2	2	1	2	2
239	2	1	4	1	2	3	1	2	1	1	3	2
240	2	2	2	1	1	3	2	2	1	1	1	1
241	1	2	3	2	2	3	2	2	2	2	1	2
242	2	1	2	1	1	2	1	1	1	1	3	2
243	1	3	2	1	2	1	2	2	2	1	1	2
244	1	1	1	2	1	3	2	2	1	2	1	2
245	1	2	3	1	2	3	1	2	1	1	3	2
246	1	1	2	3	2	1	2	1	2	1	2	1
247	1	1	2	2	1	3	2	1	1	2	3	2
248	2	2	4	1	2	2	1	2	1	1	1	2
249	1	1	1	1	2	3	2	2	2	1	1	2
250	1	3	1	3	1	1	2	1	1	2	3	2
251	2	3	2	1	2	3	1	2	2	1	2	1
252	1	1	3	2	2	1	2	2	1	1	1	2
253	2	1	1	1	1	2	2	1	2	2	1	1
254	1	2	2	1	2	3	1	2	2	1	1	2
255	2	1	2	2	2	1	2	2	1	1	3	2
256	2	1	3	1	1	3	2	1	1	2	1	1
257	1	2	1	1	2	1	1	2	2	1	2	2
258	2	1	2	2	2	3	2	2	1	1	3	2
259	2	3	2	3	1	1	2	2	2	1	1	2
260	1	1	3	1	2	3	1	2	2	2	1	2
261	2	2	4	1	2	3	2	1	1	1	1	1
262	1	1	2	2	1	2	2	2	2	2	2	2
263	2	3	1	3	2	3	1	2	1	1	1	2
264	2	2	2	1	2	1	2	2	2	2	3	2
265	1	2	3	3	2	3	2	2	1	1	3	2
266	1	1	2	1	2	1	2	1	1	1	1	2
267	1	2	1	1	1	3	2	2	2	1	1	1
268	2	1	1	1	2	1	2	2	1	2	3	2
269	1	1	2	3	2	3	2	2	1	1	2	2
270	2	1	3	1	2	3	2	1	2	2	1	2
271	1	2	4	1	1	3	2	2	1	1	1	2
272	1	1	2	1	2	1	1	2	1	1	3	1
273	1	1	4	2	2	2	2	2	2	1	1	2
274	2	3	3	1	1	3	2	1	1	1	3	2
275	1	1	3	1	2	3	2	2	2	2	2	2
276	2	1	1	2	2	1	2	2	2	1	1	2
277	1	3	4	3	1	3	2	2	1	1	1	1
278	1	2	2	1	2	1	2	2	1	2	3	2
279	2	2	3	2	2	3	1	1	1	1	1	2
280	1	4	1	3	2	1	2	2	2	1	3	2
281	2	1	3	1	1	3	2	2	1	2	2	1
282	1	1	2	2	2	3	2	2	2	1	1	2
283	2	3	4	1	2	3	2	1	2	2	3	2
284	1	1	1	1	1	1	1	2	1	1	1	2
285	2	2	1	3	2	2	2	2	2	2	3	1
286	2	1	4	1	2	3	2	1	2	2	1	2
287	1	1	3	2	2	3	2	1	1	2	1	2
288	2	3	2	1	1	3	1	1	2	1	2	1
289	2	2	3	3	2	3	2	2	1	1	3	2
290	1	2	4	2	2	1	2	1	2	1	3	1
291	1	2	1	1	2	2	1	2	2	2	1	2
292	1	2	2	1	1	1	2	2	2	1	1	2
293	2	3	3	2	2	3	2	2	1	2	2	2
294	1	2	3	1	2	2	2	2	2	2	1	2
295	1	1	3	1	2	3	2	2	2	1	3	1
296	2	1	3	2	1	1	2	2	1	2	1	2
297	1	3	2	3	2	3	1	1	2	2	3	2
298	1	1	4	2	2	1	2	2	2	1	1	2
299	2	1	4	1	2	3	2	2	1	2	3	2
300	1	2	1	1	1	3	2	1	2	2	1	2
301	1	1	4	2	2	3	1	2	1	1	3	1
302	2	2	2	1	2	1	2	2	1	1	2	2
303	1	2	3	2	2	2	2	1	2	1	1	2
304	1	2	4	3	2	3	2	2	1	1	1	2
305	2	1	2	1	1	3	2	2	1	2	3	2
306	1	3	4	3	2	3	2	2	1	1	1	1
307	2	1	3	1	2	1	1	2	2	2	3	2
308	1	2	2	2	2	3	2	1	1	1	1	2
309	1	2	3	1	1	1	2	2	1	1	2	2
310	2	1	4	1	2	3	2	2	1	2	3	1
311	1	3	3	2	2	2	1	1	2	1	1	2
312	1	2	1	1	2	3	2	1	1	1	3	2
313	2	2	2	1	2	1	2	2	1	2	1	1
314	1	2	4	3	1	3	1	2	1	1	2	2
315	1	4	1	2	2	1	1	2	2	2	1	2
316	1	3	2	1	2	3	2	2	1	1	3	1
317	2	2	4	1	1	1	2	1	2	2	1	2
318	1	1	2	2	2	3	1	2	2	2	1	2
319	1	1	4	1	2	3	2	1	1	2	3	1
320	2	2	3	2	2	3	2	2	1	2	1	2
321	1	1	3	1	1	1	2	2	1	1	1	1
322	1	2	3	2	2	2	1	2	2	2	2	1
323	1	2	4	3	2	3	2	2	1	1	3	2
324	2	2	1	1	1	1	2	1	1	2	1	1
325	1	3	2	2	2	3	2	2	2	1	1	2
326	2	1	3	1	2	1	1	2	2	1	3	2
327	2	1	4	1	1	3	2	1	1	2	2	2
328	1	2	2	1	2	3	2	2	2	1	3	1
329	2	1	1	2	2	1	2	1	2	1	1	1
330	1	3	2	1	2	3	1	1	1	1	1	2
331	1	1	3	2	2	3	2	2	1	2	1	1
332	2	1	1	3	1	1	2	2	2	1	3	2
333	1	1	4	1	2	2	2	2	1	2	2	2
334	1	2	2	1	2	3	1	1	1	2	1	1
335	2	1	3	2	1	3	2	1	1	2	1	2
336	2	2	2	1	2	1	2	2	1	1	3	1
337	1	2	3	1	2	3	2	2	1	2	1	2
338	2	3	3	2	2	3	1	2	2	2	2	2
339	2	2	4	1	1	2	2	1	1	1	3	1
340	1	1	2	1	2	3	2	2	1	1	1	2
341	2	4	3	2	2	1	2	2	1	1	1	2
342	2	1	2	3	2	3	1	1	1	2	3	2
343	1	1	1	3	1	3	2	2	2	1	2	1
344	2	3	4	1	2	1	2	1	1	2	1	2
345	2	1	1	1	2	2	1	2	2	2	3	2
346	1	2	2	2	1	3	2	2	1	2	1	1
347	2	1	3	1	2	1	2	2	2	1	3	2
348	2	2	1	3	2	3	1	1	2	2	2	2
349	1	3	3	1	1	2	1	2	2	1	2	1
350	2	1	4	2	2	3	2	2	1	1	2	2
351	1	2	1	1	2	1	1	1	1	2	1	2
352	1	2	4	2	1	3	2	2	1	1	3	1
353	1	1	4	1	2	2	2	2	1	2	1	2
354	2	2	3	3	2	3	1	2	1	2	1	2
355	1	2	1	3	1	1	1	1	2	1	1	2
356	1	1	1	1	2	3	2	2	1	1	1	1
357	2	2	3	2	2	3	1	2	2	1	3	2
358	1	3	3	1	1	2	2	1	1	1	1	2
359	2	4	4	1	2	3	1	2	1	2	2	2
360	1	1	2	2	2	1	2	2	2	1	2	1
361	2	1	1	1	1	3	1	2	2	1	1	2
362	2	3	2	3	2	3	2	2	1	1	3	2
363	1	1	1	1	2	2	2	1	1	1	1	2
364	2	1	2	1	2	3	1	2	2	2	1	1
365	1	2	4	2	1	1	2	2	2	1	2	2
366	2	2	3	1	2	3	1	2	1	1	1	2
367	2	2	3	1	2	2	2	1	1	1	3	2
368	1	2	4	2	2	3	2	2	2	1	1	1
369	2	1	1	1	1	3	1	1	1	2	1	2
370	1	3	1	3	2	2	2	1	1	1	2	2
371	2	1	3	1	2	3	2	1	2	1	3	1
372	2	3	3	2	1	1	2	2	1	1	1	2
373	1	1	4	3	2	3	1	2	1	2	1	2
374	2	1	3	1	2	3	2	2	2	1	3	2
375	1	2	3	1	1	2	2	1	2	2	2	1
376	2	1	1	2	2	3	1	1	1	2	1	2
377	1	2	3	1	2	2	2	1	1	2	3	2
378	2	2	1	1	1	1	1	1	2	1	1	1
379	1	1	3	2	2	3	2	1	1	1	1	2
380	2	3	4	1	2	2	2	2	1	1	3	2
381	1	4	3	1	1	3	1	2	2	1	2	1
382	2	1	1	1	2	3	2	2	1	2	1	2
383	1	2	3	3	2	1	2	2	1	1	3	2
384	2	2	3	3	2	2	1	1	2	1	1	1
385	1	1	1	1	1	3	2	1	2	1	3	2
386	1	2	4	2	2	3	2	1	1	2	2	2
387	2	2	3	1	2	1	1	2	1	1	1	2
388	1	1	1	1	1	2	2	1	2	1	3	1
389	2	1	3	3	2	3	1	2	1	1	1	2
390	1	3	4	1	2	1	2	1	2	1	3	2
391	1	1	4	2	2	3	1	1	1	1	2	1
392	1	2	4	1	1	2	2	2	1	1	1	2
393	2	1	2	2	2	1	1	1	2	2	3	2
394	2	3	1	3	2	3	1	2	1	1	1	1
395	1	1	4	1	1	2	2	1	2	2	3	2
396	1	4	2	1	2	1	2	2	1	2	2	2
397	1	1	2	2	2	3	1	2	1	2	1	1
398	1	1	4	1	1	2	2	2	2	2	3	2
399	2	3	2	3	2	3	1	2	1	2	3	2
400	1	1	2	2	2	3	2	1	1	1	2	2
401	2	2	4	2	1	1	1	2	2	1	3	1
402	1	2	2	1	2	2	1	1	1	1	1	2
403	1	2	4	1	1	1	1	2	1	1	1	2
404	2	1	2	2	2	1	1	2	2	1	3	1
405	1	1	2	2	1	1	2	2	1	2	2	2
406	1	3	4	3	1	2	2	1	2	2	2	1
